# Supplementary material for: Utilizing bioinformatics to identify biomarkers and analyze their expression in relation to immune cell ratios in femoral head necrosis
Source: Front Physiol. 2025 Apr 16;16:1373721. doi: 10.3389/fphys.2025.1373721 (PMC12040900; doi:10.3389/fphys.2025.1373721)
Supplement: Supplementary file 5 [file Table11.xlsx]

## Sheet: r
ID	Neutrophil	Myeloid.dendritic.cell.activated	Mast.cell.resting	Macrophage.M0
AKT1	0.402365	-0.129226	-0.133564	0.012432
BCL2L1	0.011028	0.390759	0.10233	-0.0227168
BIRC2	-0.0147772	-0.0952451	0.151279	-0.0920061
BIRC3	-0.222328	-0.210516	0.00217478	-0.101152
CASP1	0.315544	0.0319614	0.094613	0.0436976
CASP8	0.223333	-0.280243	0.0787191	0.171003
CFLAR	0.599801	-0.0229936	0.10862	0.143384
IKBKB	0.0890742	-0.239756	0.136955	-0.0920128
IL1B	0.571895	0.170071	0.328078	0.0941365
NFKBIA	0.589393	-0.167479	0.0677743	0.234806
RIPK1	0.205676	-0.180321	0.0485601	0.145016
STAT3	0.680361	0.179821	0.0554164	0.127487
TNFRSF1A	0.6587	-0.0325026	0.134964	0.263715
XIAP	0.0549323	-0.360957	-0.0249463	0.0874962

## Sheet: p
ID	Neutrophil	Myeloid.dendritic.cell.activated	Mast.cell.resting	Macrophage.M0
AKT1	0.0275022	0.496133	0.48166	0.948013
BCL2L1	0.953878	0.0327571	0.590517	0.905154
BIRC2	0.938224	0.616616	0.424877	0.628703
BIRC3	0.237663	0.264157	0.9909	0.594823
CASP1	0.0893992	0.866848	0.618967	0.818651
CASP8	0.235494	0.133621	0.679252	0.366259
CFLAR	0.00045958	0.904004	0.567762	0.449711
IKBKB	0.639727	0.201918	0.470498	0.628678
IL1B	0.000961028	0.368915	0.0767336	0.620742
NFKBIA	0.000609873	0.376365	0.721952	0.21167
RIPK1	0.275548	0.340317	0.79886	0.444515
STAT3	3.52e-05	0.341679	0.771163	0.501996
TNFRSF1A	7.57e-05	0.864614	0.477033	0.159095
XIAP	0.77311	0.0400339	0.895893	0.645691
