# Supplementary material for: Utilizing bioinformatics to identify biomarkers and analyze their expression in relation to immune cell ratios in femoral head necrosis
Source: Front Physiol. 2025 Apr 16;16:1373721. doi: 10.3389/fphys.2025.1373721 (PMC12040900; doi:10.3389/fphys.2025.1373721)
Supplement: Supplementary file 7 [file Table1.xlsx]

## Sheet: 434 combined genes
434 combined autophagy, apoptosis and pyroptosis-related genes
Gene symbol
AKT1S1
AMBRA1
ATG101
ATG12
ATG13
ATG14
ATG16L1
ATG3
ATG5
ATG7
ATG9A
BECN1
DEPTOR
MAP1LC3B
MLST8
MTOR
PIK3C3
PIK3R4
PRKAA1
PRKAA2
PRKAB1
PRKAB2
PRKAG1
PRKAG2
PRKAG3
RB1CC1
RPTOR
ULK1
UVRAG
WIPI2
ARL13B
ATG10
ATG4A
ATG4B
ATG4C
ATG4D
ATG9B
ATM
CETN1
CFTR
CHMP2A
CHMP2B
CHMP3
CHMP4A
CHMP4B
CHMP4C
CHMP6
CHMP7
CSNK2A1
CSNK2A2
CSNK2B
DYNC1H1
DYNC1I1
DYNC1I2
DYNC1LI1
DYNC1LI2
DYNLL1
DYNLL2
EEF1A1
EPAS1
FUNDC1
GABARAP
GABARAPL1
GABARAPL2
GFAP
HBB
HDAC6
HSF1
HSP90AA1
HSP90AB1
HSPA8
IFT88
LAMP2
LAMTOR1
LAMTOR2
LAMTOR3
LAMTOR4
LAMTOR5
MAP1LC3A
MAP1LC3C
MFN1
MFN2
MTERF3
MTMR14
MTMR3
MVB12A
MVB12B
NBR1
PARK7
PCNT
PEX5
PGAM5
PINK1
PLIN2
PLIN3
PRKN
RHEB
RNASE1
RPS27A
RRAGA
RRAGB
RRAGC
RRAGD
SLC38A9
SQSTM1
SRC
TOMM20
TOMM22
TOMM40
TOMM5
TOMM6
TOMM7
TOMM70
TSC1
TSC2
TSG101
TUBA1A
TUBA1B
TUBA1C
TUBA3C
TUBA3D
TUBA3E
TUBA4A
TUBA4B
TUBA8
TUBAL3
TUBB1
TUBB2A
TUBB2B
TUBB3
TUBB4A
TUBB4B
TUBB6
TUBB8
TUBB8B
UBA52
UBAP1
UBB
UBC
UBE2N
UBE2V1
USP30
VCP
VDAC1
VIM
VPS28
VPS37A
VPS37B
VPS37C
VPS37D
WDR45
WDR45B
WIPI1
AKT1
APAF1
BAD
BAK1
BAX
BBC3
BCL2
BCL2L1
BCL2L11
BCL2L2
BID
BIRC2
BIRC3
BIRC5
BNIP3L
BOK
CASP1
CASP10
CASP2
CASP3
CASP4
CASP6
CASP7
CASP8
CASP9
CDKN2A
CFLAR
CHUK
CRADD
CYCS
DFFA
DFFB
DIABLO
FADD
FAS
FASLG
GZMB
HELLS
HRK
IGF1
IGF1R
IGF2
IKBKB
IKBKG
IRF1
IRF2
IRF3
IRF4
IRF5
IRF6
IRF7
JUN
LTA
MAP2K4
MAP3K1
MAPK10
MCL1
MDM2
MIR3191
MIR7846
MYC
NFKB1
NFKBIA
NFKBIB
NFKBIE
PIK3R1
PMAIP1
PRF1
RELA
RIPK1
SCAF11
TNF
TNFRSF10B
TNFRSF1A
TNFRSF1B
TNFRSF21
TNFRSF25
TNFSF10
TP53
TP63
TP73
TRADD
TRAF1
TRAF2
TRAF3
XIAP
ACIN1
ADD1
AKT2
AKT3
APC
APIP
APPL1
ARHGAP10
AVEN
BCAP31
BMF
BMX
C1QBP
CARD8
CD14
CDH1
CLSPN
CTNNB1
DAPK1
DAPK2
DAPK3
DBNL
DCC
DNM1L
DSG1
DSG2
DSG3
DSP
E2F1
FNTA
GAS2
GSDMD
GSDME
GSN
H1-0
H1-1
H1-2
H1-3
H1-4
H1-5
HMGB1
HMGB2
KPNA1
KPNB1
LMNA
LMNB1
LY96
MAGED1
MAPK1
MAPK3
MAPK8
MAPT
NMT1
OCLN
OMA1
OPA1
PAK2
PKP1
PLEC
PPP1R13B
PPP3CC
PPP3R1
PRKCD
PRKCQ
PSMA1
PSMA2
PSMA3
PSMA4
PSMA5
PSMA6
PSMA7
PSMA8
PSMB1
PSMB10
PSMB11
PSMB2
PSMB3
PSMB4
PSMB5
PSMB6
PSMB7
PSMB8
PSMB9
PSMC1
PSMC2
PSMC3
PSMC4
PSMC5
PSMC6
PSMD1
PSMD10
PSMD11
PSMD12
PSMD13
PSMD14
PSMD2
PSMD3
PSMD4
PSMD5
PSMD6
PSMD7
PSMD8
PSMD9
PSME1
PSME2
PSME3
PSME4
PSMF1
PTK2
ROCK1
SATB1
SEM1
SEPTIN4
SFN
SPTAN1
STAT3
STK24
STK26
TFDP1
TFDP2
TICAM1
TICAM2
TJP1
TJP2
TLR4
TNFRSF10A
TP53BP2
UACA
UNC5A
UNC5B
YWHAB
YWHAE
YWHAG
YWHAH
YWHAQ
YWHAZ
AIFM1
CAPN1
CAPN2
CHP1
CHP2
CSF2RB
ENDOD1
ENDOG
EXOG
IL1A
IL1B
IL1R1
IL1RAP
IL3
IL3RA
IRAK1
IRAK2
IRAK3
IRAK4
MAP3K14
MYD88
NGF
NTRK1
PIK3CA
PIK3CB
PIK3CD
PIK3CG
PIK3R2
PIK3R3
PIK3R5
PPP3CA
PPP3CB
PPP3R2
PRKACA
PRKACB
PRKACG
PRKAR1A
PRKAR1B
PRKAR2A
PRKAR2B
PRKX
TNFRSF10C
TNFRSF10D
CASP5
ELANE
IL18
TREM2
NLRP9
GSDMC
NLRP6
DHX9
GSDMA
GSDMB
GZMA
NAIP
ZBP1
NLRC4
NLRP1
AIM2
