# Supplementary material for: Utilizing bioinformatics to identify biomarkers and analyze their expression in relation to immune cell ratios in femoral head necrosis
Source: Front Physiol. 2025 Apr 16;16:1373721. doi: 10.3389/fphys.2025.1373721 (PMC12040900; doi:10.3389/fphys.2025.1373721)
Supplement: Supplementary file 9 [file Table12.xlsx]

## Sheet: Sheet1
Hub genes	Sequence
	forward	reverse
CASP8	AGAAGAGGGTCATCCTGGGAGA	TCAGGACTTCCTTCAAGGCTGC
TNFRSF1A	CCGCTTCAGAAAACCACCTCAG	ATGCCGGTACTGGTTCTTCCTG
AKT1	TGGACTACCTGCACTCGGAGAA	GTGCCGCAAAAGGTCTTCATGG
XIAP	TGGCAGATTATGAAGCACGGATC	AGTTAGCCCTCCTCCACAGTGA
STAT3	CTTTGAGACCGAGGTGTATCACC	GGTCAGCATGTTGTACCACAGG
BCL2L1	GCCACTTACCTGAATGACCACC	AACCAGCGGTTGAAGCGTTCCT
BIRC2	CAGACACATGCAGCTCGAATGAG	CACCTCAAGCCACCATCACAAC
NFKBIA	TCCACTCCATCCTGAAGGCTAC	CAAGGACACCAAAAGCTCCACG
CFLAR	AGTGAGGCGATTTGACCTGCTC	CCTCACCAATCTCTGCCATCAG
BIRC3	GCTTTTGCTGTGATGGTGGACTC	CTTGACGGATGAACTCCTGTCC
IKBKB	ACAGCGAGCAAACCGAGTTTGG	CCTCTGTAAGTCCACAATGTCGG
RIPK1	TATCCCAGTGCCTGAGACCAAC	GTAGGCTCCAATCTGAATGCCAG
IL1B	CCACAGACCTTCCAGGAGAATG	GTGCAGTTCAGTGATCGTACAGG
CASP1	GCTGAGGTTGACATCACAGGCA	TGCTGTCAGAGGTCTTGTGCTC
